# Supplementary material for: Engineering an AB5 Protein Carrier
Source: Sci Rep. 2018 Aug 23;8:12643. doi: 10.1038/s41598-018-30910-y (PMC6107655; doi:10.1038/s41598-018-30910-y)
Supplement: Supplementary file 2 — Supplementary Table [file 41598_2018_30910_MOESM2_ESM.xlsx]

## Sheet: Sheet1
Construct	GENE SEQUENCE
MalESS-LTIB	ATGAAAATCAAAACCGGTGCACGTATCCTGGCCCTGTCCGCGCTGACCACGATGATGTTCAGCGCTAGCGCGCTGGCGGCACCGCAAAGCATTACCGAGCTGTGTTCCGAATACCACAACACCCAGATTTACACCATTAATGACAAGATCCTGTCGTACACGGAAAGCATGGCCGGTAAACGTGAGATGGTCATTATCACCTTTAAGAGCGGTGCGACGTTCCAGGTTGAGGTGCCGGGCAGCCAACATATCGACAGCCAGAAGAAAGCCATCGAACGTATGAAGGATACGCTGCGCATCACGTATCTGACCGAAACTAAAATCGATAAACTGTGCGTGTGGAATAACAAAACCCCGAACAGCATTGCGGCGATTAGCATGGAGAACTAA
OmpASS-LTIB	ATGAAGAAAACCGCGATTGCCATTGCAGTGGCTCTTGCAGGCTTTGCGACCGTGGCACAGGCCGCACCGCAAAGCATTACCGAGCTGTGTTCCGAATACCACAACACCCAGATTTACACCATTAATGACAAGATCCTGTCGTACACGGAAAGCATGGCCGGTAAACGTGAGATGGTCATTATCACCTTTAAGAGCGGTGCGACGTTCCAGGTTGAGGTGCCGGGCAGCCAACATATCGACAGCCAGAAGAAAGCCATCGAACGTATGAAGGATACGCTGCGCATCACGTATCTGACCGAAACTAAAATCGATAAACTGTGCGTGTGGAATAACAAAACCCCGAACAGCATTGCGGCGATTAGCATGGAGAACTAA
DsbASS-LTIB	ATGAAGAAAATCTGGTTGGCACTGGCTGGTTTGGTTCTGGCATTTAGCGCGTCTGCGGCTGCACCGCAAAGCATTACCGAGCTGTGTTCCGAATACCACAACACCCAGATTTACACCATTAATGACAAGATCCTGTCGTACACGGAAAGCATGGCCGGTAAACGTGAGATGGTCATTATCACCTTTAAGAGCGGTGCGACGTTCCAGGTTGAGGTGCCGGGCAGCCAACATATCGACAGCCAGAAGAAAGCCATCGAACGTATGAAGGATACGCTGCGCATCACGTATCTGACCGAAACTAAAATCGATAAACTGTGCGTGTGGAATAACAAAACCCCGAACAGCATTGCGGCGATTAGCATGGAGAACTAA
LtIIbSS-LTIB	ATGTCGTTCAAGAAAATCATTAAGGCCTTTGTCATCATGGCGGCCTTGGTCTCTGTGCAGGCACATGCGGCACCGCAAAGCATTACCGAGCTGTGTTCCGAATACCACAACACCCAGATTTACACCATTAATGACAAGATCCTGTCGTACACGGAAAGCATGGCCGGTAAACGTGAGATGGTCATTATCACCTTTAAGAGCGGTGCGACGTTCCAGGTTGAGGTGCCGGGCAGCCAACATATCGACAGCCAGAAGAAAGCCATCGAACGTATGAAGGATACGCTGCGCATCACGTATCTGACCGAAACTAAAATCGATAAACTGTGCGTGTGGAATAACAAAACCCCGAACAGCATTGCGGCGATTAGCATGGAGAACTAA
DsbASS-StrepII-sfGFP-wt:MalESS-LTIB	ATGAAAAAGATTTGGCTGGCGCTGGCTGGTTTAGTTTTAGCGTTTAGCGCATCGGCGGCTAGCTGGAGCCACCCGCAGTTCGAGAAAGGTGGAGGTTCCGGAGGTGGATCGGGAGGTGGATCGTGGAGCCACCCGCAGTTCGAAAAAGGCGCCGAGATGGTGAGCAAGGGCGAGGAGCTGTTCACCGGGGTGGTGCCCATCCTGGTCGAGCTGGACGGCGACGTAAACGGCCACAAGTTCAGCGTGCGCGGCGAGGGCGAGGGCGATGCCACCAACGGCAAGCTGACCCTGAAGTTCATCGCGACCACCGGCAAGCTGCCCGTGCCCTGGCCCACCCTCGTGACCACCCTGACCTACGGCGTGCAGTGCTTCAGCCGCTACCCCGACCACATGAAGCGC…
DsbASS-StrepII-sfGFP-A2l:MalESS-LTIB	ATGAAAAAGATTTGGCTGGCGCTGGCTGGTTTAGTTTTAGCGTTTAGCGCATCGGCGGCTAGCTGGAGCCACCCGCAGTTCGAGAAAGGTGGAGGTTCCGGAGGTGGATCGGGAGGTGGATCGTGGAGCCACCCGCAGTTCGAAAAAGGCGCCGAGATGGTGAGCAAGGGCGAGGAGCTGTTCACCGGGGTGGTGCCCATCCTGGTCGAGCTGGACGGCGACGTAAACGGCCACAAGTTCAGCGTGCGCGGCGAGGGCGAGGGCGATGCCACCAACGGCAAGCTGACCCTGAAGTTCATCGCGACCACCGGCAAGCTGCCCGTGCCCTGGCCCACCCTCGTGACCACCCTGACCTACGGCGTGCAGTGCTTCAGCCGCTACCCCGACCACATGAAGCGC…
DsbASS-StrepII-sfGFP-cA2l:MalESS-LTIB	ATGAAAAAGATTTGGCTGGCGCTGGCTGGTTTAGTTTTAGCGTTTAGCGCATCGGCGGCTAGCTGGAGCCACCCGCAGTTCGAGAAAGGTGGAGGTTCCGGAGGTGGATCGGGAGGTGGATCGTGGAGCCACCCGCAGTTCGAAAAAGGCGCCGAGATGGTGAGCAAGGGCGAGGAGCTGTTCACCGGGGTGGTGCCCATCCTGGTCGAGCTGGACGGCGACGTAAACGGCCACAAGTTCAGCGTGCGCGGCGAGGGCGAGGGCGATGCCACCAACGGCAAGCTGACCCTGAAGTTCATCGCGACCACCGGCAAGCTGCCCGTGCCCTGGCCCACCCTCGTGACCACCCTGACCTACGGCGTGCAGTGCTTCAGCCGCTACCCCGACCACATGAAGCGC…
DsbASS-StrepII-sfGFP-A2m:MalESS-LTIB	ATGAAAAAGATTTGGCTGGCGCTGGCTGGTTTAGTTTTAGCGTTTAGCGCATCGGCGGCTAGCTGGAGCCACCCGCAGTTCGAGAAAGGTGGAGGTTCCGGAGGTGGATCGGGAGGTGGATCGTGGAGCCACCCGCAGTTCGAAAAAGGCGCCGAGATGGTGAGCAAGGGCGAGGAGCTGTTCACCGGGGTGGTGCCCATCCTGGTCGAGCTGGACGGCGACGTAAACGGCCACAAGTTCAGCGTGCGCGGCGAGGGCGAGGGCGATGCCACCAACGGCAAGCTGACCCTGAAGTTCATCGCGACCACCGGCAAGCTGCCCGTGCCCTGGCCCACCCTCGTGACCACCCTGACCTACGGCGTGCAGTGCTTCAGCCGCTACCCCGACCACATGAAGCGC…
DsbASS-StrepII-sfGFP-A2m(no-cap):MalESS-LTIB	ATGAAAAAGATTTGGCTGGCGCTGGCTGGTTTAGTTTTAGCGTTTAGCGCATCGGCGGCTAGCTGGAGCCACCCGCAGTTCGAGAAAGGTGGAGGTTCCGGAGGTGGATCGGGAGGTGGATCGTGGAGCCACCCGCAGTTCGAAAAAGGCGCCGAGATGGTGAGCAAGGGCGAGGAGCTGTTCACCGGGGTGGTGCCCATCCTGGTCGAGCTGGACGGCGACGTAAACGGCCACAAGTTCAGCGTGCGCGGCGAGGGCGAGGGCGATGCCACCAACGGCAAGCTGACCCTGAAGTTCATCGCGACCACCGGCAAGCTGCCCGTGCCCTGGCCCACCCTCGTGACCACCCTGACCTACGGCGTGCAGTGCTTCAGCCGCTACCCCGACCACATGAAGCGC…
DsbASS-StrepII-sfGFP-cA2m:MalESS-LTIB	ATGAAAAAGATTTGGCTGGCGCTGGCTGGTTTAGTTTTAGCGTTTAGCGCATCGGCGGCTAGCTGGAGCCACCCGCAGTTCGAGAAAGGTGGAGGTTCCGGAGGTGGATCGGGAGGTGGATCGTGGAGCCACCCGCAGTTCGAAAAAGGCGCCGAGATGGTGAGCAAGGGCGAGGAGCTGTTCACCGGGGTGGTGCCCATCCTGGTCGAGCTGGACGGCGACGTAAACGGCCACAAGTTCAGCGTGCGCGGCGAGGGCGAGGGCGATGCCACCAACGGCAAGCTGACCCTGAAGTTCATCGCGACCACCGGCAAGCTGCCCGTGCCCTGGCCCACCCTCGTGACCACCCTGACCTACGGCGTGCAGTGCTTCAGCCGCTACCCCGACCACATGAAGCGC…
DsbASS-StrepII-sfGFP-A2s:MalESS-LTIB	ATGAAAAAGATTTGGCTGGCGCTGGCTGGTTTAGTTTTAGCGTTTAGCGCATCGGCGGCTAGCTGGAGCCACCCGCAGTTCGAGAAAGGTGGAGGTTCCGGAGGTGGATCGGGAGGTGGATCGTGGAGCCACCCGCAGTTCGAAAAAGGCGCCGAGATGGTGAGCAAGGGCGAGGAGCTGTTCACCGGGGTGGTGCCCATCCTGGTCGAGCTGGACGGCGACGTAAACGGCCACAAGTTCAGCGTGCGCGGCGAGGGCGAGGGCGATGCCACCAACGGCAAGCTGACCCTGAAGTTCATCGCGACCACCGGCAAGCTGCCCGTGCCCTGGCCCACCCTCGTGACCACCCTGACCTACGGCGTGCAGTGCTTCAGCCGCTACCCCGACCACATGAAGCGC…
DsbASS-StrepII-sfGFP-cA2s:MalESS-LTIB	ATGAAAAAGATTTGGCTGGCGCTGGCTGGTTTAGTTTTAGCGTTTAGCGCATCGGCGGCTAGCTGGAGCCACCCGCAGTTCGAGAAAGGTGGAGGTTCCGGAGGTGGATCGGGAGGTGGATCGTGGAGCCACCCGCAGTTCGAAAAAGGCGCCGAGATGGTGAGCAAGGGCGAGGAGCTGTTCACCGGGGTGGTGCCCATCCTGGTCGAGCTGGACGGCGACGTAAACGGCCACAAGTTCAGCGTGCGCGGCGAGGGCGAGGGCGATGCCACCAACGGCAAGCTGACCCTGAAGTTCATCGCGACCACCGGCAAGCTGCCCGTGCCCTGGCCCACCCTCGTGACCACCCTGACCTACGGCGTGCAGTGCTTCAGCCGCTACCCCGACCACATGAAGCGC…
DsbASS-StrepII-sfGFP-cA2s(no-cap):MalESS-LTIB	ATGAAAAAGATTTGGCTGGCGCTGGCTGGTTTAGTTTTAGCGTTTAGCGCATCGGCGGCTAGCTGGAGCCACCCGCAGTTCGAGAAAGGTGGAGGTTCCGGAGGTGGATCGGGAGGTGGATCGTGGAGCCACCCGCAGTTCGAAAAAGGCGCCGAGATGGTGAGCAAGGGCGAGGAGCTGTTCACCGGGGTGGTGCCCATCCTGGTCGAGCTGGACGGCGACGTAAACGGCCACAAGTTCAGCGTGCGCGGCGAGGGCGAGGGCGATGCCACCAACGGCAAGCTGACCCTGAAGTTCATCGCGACCACCGGCAAGCTGCCCGTGCCCTGGCCCACCCTCGTGACCACCCTGACCTACGGCGTGCAGTGCTTCAGCCGCTACCCCGACCACATGAAGCGC…
DsbASS-StrepII-sfGFP-cA2supershort:MalESS-LTIB	ATGAAAAAGATTTGGCTGGCGCTGGCTGGTTTAGTTTTAGCGTTTAGCGCATCGGCGGCTAGCTGGAGCCACCCGCAGTTCGAGAAAGGTGGAGGTTCCGGAGGTGGATCGGGAGGTGGATCGTGGAGCCACCCGCAGTTCGAAAAAGGCGCCGAGATGGTGAGCAAGGGCGAGGAGCTGTTCACCGGGGTGGTGCCCATCCTGGTCGAGCTGGACGGCGACGTAAACGGCCACAAGTTCAGCGTGCGCGGCGAGGGCGAGGGCGATGCCACCAACGGCAAGCTGACCCTGAAGTTCATCGCGACCACCGGCAAGCTGCCCGTGCCCTGGCCCACCCTCGTGACCACCCTGACCTACGGCGTGCAGTGCTTCAGCCGCTACCCCGACCACATGAAGCGC…
DsbASS-StrepII-sfGFP-Stop:MalESS-LTIB (from cA2s construct)	ATGAAAAAGATTTGGCTGGCGCTGGCTGGTTTAGTTTTAGCGTTTAGCGCATCGGCGGCTAGCTGGAGCCACCCGCAGTTCGAGAAAGGTGGAGGTTCCGGAGGTGGATCGGGAGGTGGATCGTGGAGCCACCCGCAGTTCGAAAAAGGCGCCGAGATGGTGAGCAAGGGCGAGGAGCTGTTCACCGGGGTGGTGCCCATCCTGGTCGAGCTGGACGGCGACGTAAACGGCCACAAGTTCAGCGTGCGCGGCGAGGGCGAGGGCGATGCCACCAACGGCAAGCTGACCCTGAAGTTCATCGCGACCACCGGCAAGCTGCCCGTGCCCTGGCCCACCCTCGTGACCACCCTGACCTACGGCGTGCAGTGCTTCAGCCGCTACCCCGACCACATGAAGCGC…
